# Supplementary material for: Plasma Extracellular Vesicles from Preeclamptic Patients Trigger a Detrimental Crosstalk Between Glomerular Endothelial Cells and Podocytes Involving Endothelin-1
Source: Int J Mol Sci. 2025 May 22;26(11):4962. doi: 10.3390/ijms26114962 (PMC12154044; doi:10.3390/ijms26114962)
Supplement: Supplementary file 1 [file ijms-26-04962-s001.zip]

Archive with 1 entries (1 files):
- ijms-3489804-supplementary.pdf
